# Supplementary material for: Perceived face size in healthy adults
Source: PLoS One. 2017 May 8;12(5):e0177349. doi: 10.1371/journal.pone.0177349 (PMC5421781; doi:10.1371/journal.pone.0177349)
Supplement: S1 File — The percentage difference from accurate where 0 = accurate and negative means thinner or shorter than accurate. (XLSX) [file pone.0177349.s001.xlsx]

## Sheet: Sheet1
Percentage Difference from accurate where 0= accurate and negative means thinner or shorter than accurate
	Upright Width	Right Width	Upside Down Width	Left Width	Upright Length	Right Length	Upside Down Length	Left Length	Gender	BSQ	BSQ Group
1	-0.06	-1.16	7.1	-0.92	0.1	0.16	-7.27	2.59	2	100	2
2	6.49	8.02	6.16	10.42	-0.82	-0.65	-9.43	-0.18	2	73	2
3	-0.95	-2.1	16.25	-7.14	-1.72	-11.12	-0.63	2.37	2	103	2
4	-0.75	0.94	6.16	-1.27	3.35	4.66	0.76	5.59	2	57	1
5	-1.74	-5.43	6.85	-16.47	-8.43	-0.75	-2.44	-1.85	2	132	2
6	5.91	-0.11	2.51	0.85	-1.73	0.75	0.26	2.29	2	51	1
7	0.42	-4.99	1.1	-0.05	-0.12	-1.31	-3.94	0.17	1	47	1
8	2.87	-0.18	-0.45	-0.33	-0.44	-0.81	0.1	-2.23	2	75	2
9	0.29	-1.56	-2.2	-0.38	-0.86	-1.01	-0.08	2.2	2	96	2
10	0.17	-2.34	10.07	1.08	0.79	1.3	0.52	1.37	1	78	2
11	1.86	1.86	9.39	5.22	-1.04	-0.93	-5.66	-10.05	2	82	2
12	-2.92	-1.86	-9.98	-8.18	0.11	-0.02	0.15	3.99	1	46	1
13	2.96	0.64	3.46	17.01	-0.64	-2.53	-2.31	-2.66	2	157	2
14	1.82	9.52	4.64	8.43	1.98	1.83	-0.85	0.02	1	84	2
15	-0.35	-0.3	7.74	-0.07	1.93	2.5	0.19	0.6	2	80	2
16	0.01	-4.09	-0.66	3.75	2.73	-0.6	-0.47	3.05	2	51	1
17	2.03	-1.89	2.85	-4.54	0.12	2.84	-2.84	1.31	2	73	2
18	1.24	-12.24	-1.5	-1.99	2.7	6.28	0.1	3.43	1	74	2
19	2.17	-0.98	7.18	5.19	-0.56	0.16	-5.67	-2.03	2	127	2
20	-0.27	1.11	-0.12	-0.54	0.35	-0.58	0.26	-0.41	2	55	1
21	9.07	3.28	2.79	-9.87	-10.12	-16.14	-12.17	6.17	2	112	2
22	10.52	2.41	4.31	4.14	-3.96	-7.08	3.14	3.38	2	64	1
23	0.73	1.91	3.35	-0.23	-1.38	-0.23	-2.18	-4.64	2	68	1
24	4.31	0.3	1.56	-0.78	0.52	0.6	-1.28	1.89	2	72	2
25	0.48	-3.89	-2.28	0.88	0.28	-0.08	1.42	-0.96	1	45	1
26	-0.14	0.06	-2.12	1	-0.5	0.04	0.72	-1.17	1	49	1
27	-0.59	-1.61	5.35	-0.01	0.41	1.21	-0.9	4.17	1	63	1
28	-0.31	-2.29	-0.88	-6.32	-3.49	-12.96	-11.13	-7.77	1	48	1
29	1.43	-1.96	1.93	0.2	0.09	2.66	-4.49	3.7	1	62	1
30	1.2	-0.2	-2.5	-1.38	-2.25	-0.63	0.46	-2.52	1	64	1
31	1.01	1.3	4.14	0.53	0.53	-0.05	0.34	0.08	1	44	1
32	-2.05	-0.69	-0.96	1.29	0.63	-0.71	-0.05	-4.64	1	60	1
33	0.95	-1.36	-0.43	1.05	0.33	-0.62	2.14	-0.52	1	63	1
34	0.06	-0.92	2.64	-1.17	-1.41	1.81	-1.09	0.33	1	49	1
35	11.6	6.27	13.41	9.81	-9.57	-7.55	-8.25	-7.12	2	84	2
36	0.68	-3.84	-2.3	2.5	-7.06	0.7	3.58	1.68	1	75	2
37	-0.97	-3.77	-1.04	-0.26	-1.73	2.4	-3.46	-1.38	1	70	2
39	-3.05	-4.52	-3.08	-2.08	-7.08	-0.94	-2.38	7.44	1	85	2
39	2.7	1.59	0.41	-4.4	-2.01	-0.5	-1.81	-2.17	1	34	1
Averages	1.50846	-0.642821	2.5859	0.127436	-1.28128	-0.971795	-1.96513	0.141538	1 - Male	73.13- Mean	1 - Low Group
Std Error	0.526529	0.598464	0.798177	0.916469	0.513114	0.705092	0.587931	0.596168	2- Female	70 - Median	2 - High Group
Std Dev	3.28817	3.73741	4.98462	5.72335	3.2044	4.4033	3.67163	3.72307
